# Supplementary material for: The use of Amerindian charm plants in the Guianas
Source: J Ethnobiol Ethnomed. 2015 Sep 15;11:66. doi: 10.1186/s13002-015-0048-9 (PMC4570145; doi:10.1186/s13002-015-0048-9)
Supplement: Additional file 1: — All reports on plant charms in the Guianas, retrieved from fieldwork, historic and recent literature and their characteristics. (ODS 48 kb) [file 13002_2015_48_MOESM1_ESM.ods]

## Sheet: Appendix 1
Supplementary File 1: All reports on plant charms in the Guianas, retrieved from fieldwork, historic and recent literature and their characteristics
								Pictures or
Vernacular name (Language)	Ethnic group	Country	Family	Species	Cultivar	Associated animal	Reference	Herbarium collection numbers	Protect/ cure snakes	Hunting charm	Fishing charm	Luck charm authorities	Love charm	Cultivation	Working bina	Learning	Authorities	Enemies	Kenaima evil	Remarks
miligawa (Ak)	Akawaio	Guyana	Myristicaceae	Virola sp.			Butt-Colson (1977)						1							Charm for obtaining spirit contact (charm is drunk, so probably is hallucinogenic)
tapir charm (Cr)	Akawaio	Guyana	Araceae	Caladium bicolor (Ait.) Vent.	cream splashes	tapir (Tapirus terrestris)	Butt (1961)			1										Cream spots resemble young tapir skin
red lily (Cr)	Akawaio	Guyana	Amaryllidaceae	Hippeastrum puniceum (Lam.) Voss		deer	Butt (1961)			1										Shape and color of flower resembles deer's heart
deer charm (Cr)	Akawaio	Guyana	Araceae	Caladium bicolor (Ait.) Vent.	large green-purple leaf	deer	Butt (1961)			1
deer charm (Cr)	Akawaio	Guyana	Araceae	Caladium bicolor (Ait.) Vent.	cream veins	deer	Butt (1961)			1										Cream lines like young deers fur
yarrow (Ar)	Akawaio	Guyana				yarrow fish (Hoplerythrinus unitaeniatus)	Butt (1961)				1									Leaves shaped like yarrow fish liver
wild turkey charm (Cr)	Akawaio	Guyana	Araceae	Caladium bicolor (Ait.) Vent.	red veins in centre and white spots	wild turkey	Butt (1961)			1										Turkey has red wattle and white flecks on breast that resembles this leaf
agouti (Cr)	Akawaio	Guyana	Araceae	Caladium bicolor (Ait.) Vent.	red spots		Butt (1961)			1										Leaf has shape of agouti head and ears while the red spots are said to be like the bete rouge (parasitic ticks) on its nose.
weluwe (Ak)	Akawaio	Guyana				weluwe fly	Butt (1961)			1										Dog hunts everything and rushes about after meat - just like the weluwe fly
maibama (Ak)	Akawaio	Guyana	Lauraceae				Butt-Colson (1977)
taiugu, aiyuk, aibiak (Ak)	Akawaio	Guyana	Rubiaceae	Pagamea sp.			Butt-Colson (1977)
koumi murang (Ak, Pat), wassy (Ma)	Akawaio, Patamona, Makushi	Guyana	Araceae	Xanthosoma helleborifolium (Jacq.) Schott			Whitehead (2002)							1					1	"A reedlike Araceae with a bitter, bulbous root". Used by Akawaio women to make things grow and attract Akumawali, the garden spirit (called Koumima by Patamona). To ensure good harvest, by Patamona, it is a kenaima plant, koumi is also an ingredient for the wassy poison. Kenaima uses this plant to go far and come back quick			wassy poison is prepared from its roots
hiaro bina, girl bina (Ar)	Arawak	Guyana	Araceae	Caladium?			Roth (1915)						1							A woman will bathe with a leaf of it, or carry it about with her, and, provided the opportunity offers, without her being seen, may rub it over her lover's hammock
kurua-bina (Ar)	Arawak	Guyana	Dioscoreaceae	Dioscorea sp.			Roth (1915)						1							Woman will bathe with the leaf, but retaining the water in which she has thus made her ablutions, will scatter it on the path along which her sweetheart is about to travel, tending it to make him return soon.
wajíli bina, man bina (Ar)	Arawak	Guyana					Roth (1915)						1							For a man to catch a girl
karoshiri, emenaliballi, karina rubarudan (Ar)	Arawak	Guyana	Campanulaceae	Centropogon cornutus (L.) Druce			van Andel (2000)									1				Repeatedly breaking a flower bud in the child’s mouth will make it talk better
kassato-lo(kono)-biabina (Ar)	Arawak, Warao	Suriname	fungus	Nidularia sp.			de Goeje (1943)													Baby plenty charm'. Fertility charm?
must plant (Cr)	Arawak, Warao	Guyana	Lamiaceae				Reinders (1993)										1			Problems with the judge, to identify a thief
karikusibina (Ar)	Arawak	Suriname	Crassulaceae	Bryophyllum pinnatum (Lam.) Oken		jaguar (Pathera onca)	Van Andel and Ruysschaert (2011)			1
sa-ika bina (Ar)	Arawak	Suriname					de Goeje (1943)						1							Love, friendship: rub a person with this charm
turtle bina (Cr)	Arawak	Suriname					de Goeje (1943)										1			Drop turtle blood in lavender (scented perfume), rub charm on body, this will conquer the opponent's charm in court, he will run the risk of becoming a leper.
labaria bina (black type) (Cr)	Arawak	Guyana	Araceae	Urospatha sagittifolia (Rudge) Schott		labaria (Bothrops atrox)	van Andel (2000)		1											People believe that lashing their feet with the petiole, which is spotted and dark like the skin of the labaria snake, will protect them from its bites.
cassava mother (Cr)	Arawak	Guyana	Scrophulariaceae	Lophospermum cf. erubescens D. Don			van Andel (2000)							1						Helps cassava grow
watermomma bina (Cr)	Arawak	Guyana	Cyperaceae	Cyperus articulatus L.	smut fungus infected form		van Andel (2000)	TVA1276										1
money plant (Cr)	Arawak	Guyana	Araceae	Caladium humboldtii (Raf.) Schott	white spots		van Andel (2000)	Reinders 113				1								Luck with money
acuri bina (Ar)	Arawak	Guyana	Araceae	Caladium bicolor (Ait.) Vent.	white-spotted form	agouti (Dasyprocta agouti)	van Andel (2000)	TvA1829		1
bina (Ar)	Arawak	Guyana	Amaryllidaceae	Hymenocallis cf. littoralis (Jacq.) Salisb.			van Andel (2000)	TvA1850												This root was brought from outside in 1951, probably from Venezuela
labba bina (Ar)	Arawak	Guyana	Araceae	Caladium bicolor (Ait.) Vent.	pink spotted and pink-veined form	labba (Agouti paca)	van Andel (2000)	TvA1828		1
lucky plant (Cr)	Arawak	Guyana	Araceae	Caladium humboldtii (Raf.) Schott	white spots		van Andel (2000)	TvA1746				1
warakaba bina (Ar)	Arawak	Guyana	Iridaceae	Eleutherine bulbosa (Mill.) Urb.			van Andel (2000)	TVA1980					1							To seduce a lover so he will always stay with you
watermomma plant (Cr), turara (Ca).	Arawak	Guyana	Cyperaceae	Cyperus prolixus Kunth	smut fungus infected form		van Andel (2000)	TvA1806										1		The plant is said to ‘whistle’ in the breeze and possess magic powers, strong enough to chase off the Waterwoman and other evil spirits. Spirits do not like the scent of this plant.
ite broom (Cr)	Arawak	Guyana	Arecaceae	Mauritia flexuosa L.f.			van Andel (2000)											1		Dried inflorescence in the house sends spirits away
yaku bina (Ar)	Arawak	Guyana					van Andel (2000)											1		Plant whistles when the yaku spirit comes, the yaku will think it is another yaku and will leave. The yaku whistles with full moon.
acuri bina (Ar)	Arawak	Guyana	Araceae	Caladium bicolor (Ait.) Vent.	pink-veined form	agouti (Dasyprocta agouti)	van Andel (2000)	TVA2624		1
bakra wiri, gado dede (Sr), boeltata (Ar)	Arawak	Suriname	Commelinaceae	Commelina rufipes Seub. var. glabrata (D.R. Hunt) Faden & D.R. Hunt			Van Andel and Ruysschaert (2011)	TKP0056	1			1					1	1		Roots and flowers soaked in perfume and rubbed on body will bring luck in business. Bathe with this plant if a Boa constrictor comes too close to your house
sangrafu (Sr)	Arawak	Suriname	Costaceae	Costus spiralis (Jacq.) Roscoe var. spiralis			Van Andel and Ruysschaert (2011)	TKP0086	1			1						1		Protect against snakes, evil spirits that cause disease. Beat the snake with this plant so he won't return.
sneki wiri (Sr)	Arawak	Suriname	Araceae	Philodendron linnaei Kunth			Van Andel and Ruysschaert (2011)	KGP0006	1				1					1		To make sure people like you, also works preventative for snakebites
sneki wiri (Sr), uribina (Ar)	Arawak	Suriname	Piperaceae	Piper sp.			Van Andel and Ruysschaert (2011)	IVL0061	1											Snake bites, poisoning, serious pain
sneki wiri (Sr), uribina (Ar)	Arawak	Suriname	Araceae	Dracontium cf. asperum K. Koch			Van Andel and Ruysschaert (2011)		1											Snakebite cure, also preventative
sneki wiri (Sr), uribina (Ar)	Arawak	Suriname	Asteraceae	Elephantopus mollis Kunth			Van Andel and Ruysschaert (2011)	SRU0697	1											Snakebite cure, also preventative
?	Arawak	Suriname	Iridaceae	Eleutherine bulbosa (Mill.) Urb.			Van Andel and Ruysschaert (2011)					1
baboennefi (Sr)	Arawak	Suriname	Cyperaceae	Scleria secans (L.) Urb.			Van Andel and Ruysschaert (2011)	SRU0699								1				To become smart, as sharp as this grass: wash your head with it
babuntajer (Sr)	Arawak	Suriname	Araceae	Philodendron melinonii Brongn. ex Regel			Van Andel and Ruysschaert (2011)	SRU1015										1		Protection against evil
bacove (Sr)	Arawak	Suriname	Musaceae	Musa sp.			Van Andel and Ruysschaert (2011)	TVA5122										1		If your enemies want you dead, protect yourself with a bath from this plant
bakru blad (Sr)	Arawak	Suriname	Asteraceae	Sphagneticola trilobata (L.) Pruski			Van Andel and Ruysschaert (2011)	TKP0049										1		Against evil people and spirits: bathe with plant
bigi busi prati lobi (Sr), itori itoko (Ar)	Arawak	Suriname	Dennstaedtiaceae	Pteridium aquilinum (L.) Kuhn subsp. caudatum (L.) Bonap.			Van Andel and Ruysschaert (2011)	TKP0088					1					1		Against evil people and spirits: bathe with plant. To make sure your husband does not beat you anymore
bran wiri (Sr)	Arawak	Suriname	Urticaceae	Laportea aestuans (L.) Chew			Van Andel and Ruysschaert (2011)	TKP0063			1									Protection against evil when you go hunting
brokobroko (Sr)	Arawak	Suriname	Asteraceae	Mikania cordifolia (L. f.) Willd.			Van Andel and Ruysschaert (2011)	SRU0679										1		Against evil spirits: bathe with plant
busi kandra, tingimoni (Sr), ajawa (Ar)	Arawak	Suriname	Burseraceae	Protium cf. aracouchini (Aubl.) Marchand			Van Andel and Ruysschaert (2011)	KGP0003					1					1		Protect against evil spirits, to make sure people like you
drunguman wiri (Sr)	Arawak	Suriname	Loganiaceae	Spigelia anthelmia L.			Van Andel and Ruysschaert (2011)	SRU0710										1		Against evil people and spirits: bathe with plant
gado dede (Sr)	Arawak	Suriname	Commelinaceae	Commelina erecta L.			Van Andel and Ruysschaert (2011)	TKP0030				1								Take a leaf in your pocket if you're nervous and need good luck
gado dede (Sr)	Arawak	Suriname	Commelinaceae	Tripogandra serrulata (Vahl) Handlos			Van Andel and Ruysschaert (2011)	TKP0032										1		If your enemies want you dead, protect yourself with a bath from this plant
ingisopo (Sr)	Arawak	Suriname	Agavaceae	Furcraea foetida (L.) Haw.			Van Andel and Ruysschaert (2011)											1		Scatter around your house to chase evil spirits back to the persons that have sent them
isriwiri (Sr)	Arawak	Suriname	Araceae	Philodendron scandens K. Koch & Sello		wild pigs and Dasyprocta agouti	Van Andel and Ruysschaert (2011)	KGP0004		1										Luck during hunting wild pigs and rodents: bathe with leaves
jorokona (Ar)	Arawak	Suriname	Fabaceae	Tephrosia sinapou (Buc’hoz) A. Chev.			Van Andel and Ruysschaert (2011)	TKP0075										1		To chase away evil spirits
kasjew (Sr)	Arawak	Suriname	Anacardiaceae	Anacardium occidentale L.			Van Andel and Ruysschaert (2011)	SRU1014					1					1		To make sure people like you
kromantiwiri (Sr)	Arawak	Suriname	Piperaceae	Piper demerarum (Miq.) C. DC.			Van Andel and Ruysschaert (2011)	IVL0033										1	1	to chase away evil spirits and evil people that make other persons sick
leguaan taja (Sr)	Arawak	Suriname	Araceae	Colocasia?			Van Andel and Ruysschaert (2011)											1		Bathe with boiled roots against evil. The roots were brought from Kabendadorp
lemmetje (Sr)	Arawak	Suriname	Rutaceae	Citrus aurantifolia (Christm.) Swingle			Van Andel and Ruysschaert (2011)	TVA4773										1		Protect against evil spirits
louisa wiri (Sr)	Arawak	Suriname	Asteraceae	Eclipta prostrata (L.) L.			Van Andel and Ruysschaert (2011)	SRU0718										1		To send back a disease to the person that sent it to you
mangrasi (Sr)	Arawak	Suriname	Poaceae	Eleusine indica (L.) Gaertn.			Van Andel and Ruysschaert (2011)	TKP0050										1		Protect against evil spirits
marishiballi (Ar), witte fungu (Sr)	Arawak	Suriname	Putranjivaceae	Drypetes variabilis Uittien			Van Andel and Ruysschaert (2011)	SRU0521										1		Protect against evil spirits
merki bon (Sr)	Arawak	Suriname	Sapotaceae	Micropholis guyanensis (A. DC.) Pierre			Van Andel and Ruysschaert (2011)	IVL0071										1		Protect against evil spirits
mokomoko, julika (Ar)	Arawak	Suriname	Araceae	Montrichardia arborescens (L.) Schott			Van Andel and Ruysschaert (2011)	TVA5148		1										Throw pieces in water if you have shot an animal that has fallen in the water, game will float to the surface
moro man, prati lobi (Sr)	Arawak	Suriname	Lycopodiaceae	Lycopodiella cernua (L.) Pic. Serm.			Van Andel and Ruysschaert (2011)	TKP0039					1					1		Bewitchment, love charm, to prevent domestic violence, to divorce from somebody
opro-oli (Sr)	Arawak	Suriname	Fabaceae	Copaifera guyanensis Desf.		wild pigs	Van Andel and Ruysschaert (2011)	IVL0080		1
pakira taja, dia taja, kami jami taja (Ar)	Arawak	Suriname	Araceae	Caladium bicolor (Aiton) Vent.		deer	Van Andel and Ruysschaert (2011)	TKP0060, TKP0015		1		1						1		Rub on gun to enhance chance of hunting deer and wild pigs
popokai tongo (Sr)	Arawak	Suriname	Heliconiaceae	Heliconia richardiana Miq.			Van Andel and Ruysschaert (2011)	TKP0084A				1								Luck charm: take leaf in pocket
seybi finga wiri (Sr)	Arawak	Suriname	Sapindaceae	Serjania paucidentata DC.			Van Andel and Ruysschaert (2011)	SRU0670B												To make naughty children obedient
siberobina, anika, bna bina (Ar)	Arawak	Suriname	Euphorbiaceae	Euphorbia thymifolia L.			Van Andel and Ruysschaert (2011)	SRU0620												To make baby's grow better
sibi wiri (Sr)	Arawak	Suriname	Plantaginaceae	Scoparia dulcis L.			Van Andel and Ruysschaert (2011)	SRU0612										1		Protect against evil spirits
small rasper (Sr)	Arawak	Suriname	Melastomataceae	?			Van Andel and Ruysschaert (2011)	IVL0062										1		Protect against evil spirits
tamarinde (Sr)	Arawak	Suriname	Fabaceae	Tamarindus indica L.			Van Andel and Ruysschaert (2011)					1								Bathe with leaves and perfume
tapio koto (Sr)	Arawak	Suriname	Fabaceae	Mimosa pudica L.			Van Andel and Ruysschaert (2011)	KGP0022				1	1							Bathe with plant to find a job, find luck. To prevent your husband from beating you: mix plant with his food
tingimoni (Sr)	Arawak	Suriname	Burseraceae	Protium heptaphyllum (Aubl.) Marchand subsp. heptaphyllum			Van Andel and Ruysschaert (2011)	SRU0668										1		Protect against evil spirits
tjibri man wiri (Sr)	Arawak	Suriname	Lauraceae	Cassytha filliformis L.			Van Andel and Ruysschaert (2011)	SRU0645									1			To be honest against the police, to protect baby's from evil
ulachacha, unitjatja, ksuli(shi) shiri (Ar)	Arawak	Suriname	Chrysobalanaceae	Licania incana Aubl.			Van Andel and Ruysschaert (2011)	KGP0005, SRU0642				1						1		Chase away evil spirits		baden
walaba (Ar)	Arawak	Suriname	Fabaceae	Eperua falcata Aubl.			Van Andel and Ruysschaert (2011)	TKP0023		1										To shoot better with your gun or arrows
wariro dang, abalakoh (Ar)	Arawak	Suriname	Rubiaceae	Spermacoce verticillata L.			Van Andel and Ruysschaert (2011)	KGP0015				1								Luck in business: keep in your mouth
?	Arawak	Suriname	Burseraceae	Protium guianense (Aubl.) Marchand			Van Andel and Ruysschaert (2011)											1
ineoelu-toelala (Ca), madekanbiena (Ar)	Arawak, Carib	Suriname					Penard and Penard (1908)		1											To become invisible for others, to avoid contact with snake spirit during crossing of rapids
okoyumo moran, okowjumu-toelala, kaelaewala-toelala (Ca), hoelioe-biena (Ar)	Arawak, Carib	Suriname	Araceae	Caladium bicolor (Ait.) Vent.	white spots and red lines	snakes	Penard and Penard (1908); Ahbrink (1931)		1											Not cultivated, Indians do not want to attract these snakes! kaelaewala-toelala is used against rheumatism instead of snake charm'. Okoyumu is a snake / water spirit (de Goeje 1943)
wokelu-toelala (Ca), wadili-biena (Ar)	Arawak, Carib	Suriname	Amaryllidaceae	Hippeastrum puniceum (Lam.) Voss	dark leaves: dark man, white bulb for white man, reddish bulb for Indian man		Penard and Penard (1908)		1				1							Against snake spirit and to charm a man. Okoyumu is snake / water spirit (de Goeje 1943).
wayamu moran, wajamoe-toelala (Ca), hikoeli-biena (Ar)	Arawak, Carib	Suriname	Araceae	Xanthosoma brasiliense (Desf.) Engl.		red-footed tortoises (Chelonoidis carbonaria)	Penard and Penard (1908); Ahbrink (1931)			1										Form of leaves looks like turtle shell
akamawari-toelala (Ca), honori-biena (Ar)	Arawak, Carib	Suriname				cocoi heron (Ardea cocoi)	Penard and Penard (1908)			1
akuri moran, akoeli-toelala (Ca), toekoeleroe-biena (Ar)	Arawak, Carib	Suriname	Araceae	Caladium bicolor (Ait.) Vent.	sometimes white veins	agouti (Dasyprocta leporina)	Penard and Penard (1908); Ahbrink (1931)			1										Leaves look like the animal's snout
akoeli-toelala (Ca), toekoeleroe-biena (Ar)	Arawak, Carib	Suriname	Dioscoreaceae	Dioscorea sp.		manboera, acuchi (Myoprocta acouchy)	Penard and Penard (1908)			1										Leaves look like the animal
anjapo-toelala (Ca), kaleto-lali-malikotan-biena (Ar)	Arawak, Carib	Suriname	Araceae	Caladium bicolor (Ait.) Vent.	many red spots, purple petiole		Penard and Penard (1908)									1				Children's learning bina
asewalan, woli-toelala (Ca), hiari-biena (Ar)	Arawak, Carib	Suriname	Araceae	Caladium bicolor (Ait.) Vent.	dark or lighter purple or pink spots		Penard and Penard (1908)						1
awaloewa toelala, kaikoesji-toelala (Ca), arowa-biena (Ar)	Arawak, Carib	Suriname	Amaryllidaceae	Hippeastrum puniceum (Lam.) Voss	red bulb, red flower	jaguar (Panthera onca)	Penard and Penard (1908)			1										Attracts tiger (jaguar) dangerous! leads to to hiding place, so you can kill him, also for warriors
dolokola-toelala (Ca), tokoro-biena (Ar)	Arawak, Carib	Suriname	Marantaceae	Calathea sp.	bulb without beak	marbled wood quail (Odontophorus gujanensis)	Penard and Penard (1908)			1										Root looks like birds head / skull
jakalawa (Ca), koejala, kuyala, kakoesjieroe (Ar), deer bina (Cr)	Arawak, Carib	Suriname	Araceae	Caladium bicolor (Ait.) Vent.	some red and pin	red brocket deer (Mazama americana)	Penard and Penard (1908); De Goeje (1943)			1										Leaf size determines which deer
kapaci (Ca), jiesie (Ar)	Arawak, Carib	Suriname	Araceae	Caladium bicolor (Ait.) Vent.	white or purple lines	armadillo (Dasypus spp.)	Penard and Penard (1908)			1										Different cultivars for the different species of armadillo, colored midvein looks like armadillo tail
kapoewa-taelala (Ca), kibijola-biena (Ar)	Arawak, Carib	Suriname	Araceae	Caladium schomburgkii Schott	few red spots	capybara (Hydrochaerus hydrochaeris)	Penard and Penard (1908)			1										Looks like tapir bina, leaves look like head of capybara, not often used as the animal is not often eaten
koebilisi (Ca), walimedoe (Ar)	Arawak, Carib	Suriname	Araceae	Caladium bicolor (Ait.) Vent.		three-toed sloth (Bradypus variegatus)	Penard and Penard (1908)			1										Leaves look like animals'ears
koejakee-toelala (Ca), boeradi-biena (Ar)	Arawak, Carib	Suriname	Marantaceae	Maranta arundinacea L.	red cultivar, like powis bina but with largers leaves and less curly roots, red rood and red brown leaves and stems	tucan (Rhamphastos sp.)	Penard and Penard (1908)						1							To remember loved ones that have left, to make sure they remember you
kroejakoe-toelala (Ca), walibisiri (Ar)	Arawak, Carib	Suriname	Araceae	Caladium bicolor (Ait.) Vent.	some red and pin	gray brocket deer (Mazama gouazoubira)	Penard and Penard (1908)			1										Leaf size determines which deer
maipoeli-toelala, maipuri moran (Ca), katowro-biena, kama-firiberoe (Ar)	Arawak, Carib	Suriname	Araceae	Caladium bicolor (Ait.) Vent.	purple edged, white spots	tapir (Tapirus terrestris)	Penard and Penard (1908); Ahbrink (1931)			1										White spots: skin young tapir, dull waxy leaves, like adult tapir's skin; very complicated application method with much ecological details
marai-toelala, marai moran (Ca), maroedi-biena (Ar)	Arawak, Carib	Suriname	Marantaceae	Calathea cf. ovata (Nees & Mart.) Lindl.	smaller leaf than woko toelala	marail, marudi (Penelope marail)	Penard and Penard (1908); Ahbrink (1931)			1										root looks like birds head / skull	yellow and black spots like breast of this bird
oelanatoelala (Ca), labba-biena (Ar)	Arawak, Carib	Suriname	Araceae	Caladium schomburgkii Schott	white lines, some purple	paca (Agouti paca)	Penard and Penard (1908)			1										Leaf looks like animal: form like head, white lines like skin
onbatapi-toelala (Ca), joekwa-biena (Ar)	Arawak, Carib	Suriname	Araceae	Caladium bicolor (Ait.) Vent.	red spots but smaller and less spots		Penard and Penard (1908)													To avoid that children eat sand (they have to eat this tuber)
opono-toelala (Ca), ieva-biena (Ar)	Arawak, Carib	Suriname				muscovy duck (Cairina moschata)	Penard and Penard (1908)			1										opono = Moscovy duck
pakira-toelala (Ca), matola-biena, abojoe-biena (Ar)	Arawak, Carib	Suriname	Araceae	Xanthosoma brasiliense (Desf.) Engl.	dark green leaf	collared peccary (Pecari tajacu)	Penard and Penard (1908)			1										Leaves look like head and ears of bush hog
patakai-toelala (Ca), hoeli-biena (Ar)	Arawak, Carib	Suriname	Araceae	Caladium bicolor (Ait.) Vent.	same as haimara plant but smaller	pataker fish (Macrodon ancylodon)	Penard and Penard (1908)				1
pilindja-toelala (Ca), karekondi-biena (Ar)	Arawak, Carib	Suriname	Araceae	Caladium bicolor (Ait.) Vent.	purple red spots, black petiole		Penard and Penard (1908)											1		To expel arrows of supernatural evil (Carib: Joleka, Arawak: Jawahu) that cause pain and disease
pitani-ipite, moelewa-toelala (Ca), kasaloko-biena (Ar)	Arawak, Carib	Suriname	Marantaceae	Ichnosiphon sp.	root with many small raisin-like warts like mother and children	opossum (Didelphys marsupialis)	Penard and Penard (1908)					1								Fertility charm
poiki-toelala, piengo-toelala (Ca), keheroem-biena, dodole-biena (Ar)	Arawak, Carib	Suriname	Araceae	Xanthosoma sagittifolium (L.) Schott	appendix below leaf that looks like musk gland of bush hog	white-lipped pecari, (Tayassu pecari)	Penard and Penard (1908)			1										Appendix underside of leaf looks like stinking gland of bush pig
pranakelu-toelala (Ca), kitjadoe-biena, serka-biena (Ar)	Arawak, Carib	Suriname	Marantaceae	Maranta arundinacea L.	white root cultivar		Penard and Penard (1908)										1			White man bina: to get presents from white authorities or influence the judge
tamanua-toelalala (Ca), kadansilire-biena (Ar)	Arawak, Carib	Suriname	Araceae	Caladium bicolor (Ait.) Vent.		giant anteater (Myrmecophaga tridactyla)	Penard and Penard (1908)			1										Dangerous animal, better not to attract, very aggressive	leaves look like animals'head
watjole (Ca), hau (Ar)	Arawak, Carib	Suriname	Araceae	Caladium bicolor (Ait.) Vent.		two-toed sloth (Choloepus didactylus)	Penard and Penard (1908)			1										Leaves look like animals head
wojo, awojo bina (Ar)	Arawak, Carib	Suriname	Araceae	Caladium bicolor (Ait.) Vent.	some red and pink	savanna deer (Odocoileus virginianus)	Penard and Penard (1908)			1										Leaf size determines which deer
woko moran, woko-toelala (Ca), hietji-biena (Ar)	Arawak, Carib	Suriname	Marantaceae	Calathea cf. allouia (Aubl.) Lindley		powis, woo (Crax alector)	Penard and Penard (1908); Ahbrink (1931)			1										Tuber has protuberances that look like birds beak
problem bush (Cr), warakaba bina (Ar), akami (Ca)	Arawak	Guyana	Aristolochiaceae	Aristolochia cf. odoratissima L.		trumpet bird (Psophia sp.)	van Andel (2000)	TvA 1008, TvA 573				1	1				1	1		People ascribe magic powers to this plant and say brings luck and makes enemies or annoyed beloved ones forget their anger. The leaves are rubbed on the body or a piece of vine is kept in the pocket. Instead of starting an argument, people will approach the person happily, like a tame trumpet bird does when seeing a passer-by. Leaves are hidden in the house to bring financial luck. The vine is al…
warakaba (Ar, Wr)	Arawak, Warao	Guyana	Acanthaceae	Justicia?		trumpet bird (Psophia sp.)	Reinders (1993)					1	1				1	1		Enemies will meet you as friends. Court charm, charm for girls looking for boyfriend, tames person so they will do as you say and walk behind you like tame trumpet bird
waterwoman bina plant (Cr), uriu bina (Ar)	Arawak, Warao	Guyana	Cyperaceae	Cyperus giganteus Vahl			DeFilipps et al. (2004)											1		Sweath bath for person caught by water woman spirit
waterwoman bina tree (Cr), uriu bina (Ar)	Arawak, Warao	Guyana	Zingiberaceae	Zingiber zerumbet (L.) Roscoe ex Sm.			Reinders (1993)											1		If a person is caught by a watermama spirit: drink root juice, sweat with leaves, person will start to vomit , chases away spirits
labaria bush (Cr), ori ubahu (Ar), kahaba (Wr)	Arawak, Warao	Guyana	Araceae	Urospatha sagittifolia (Rudge) Schott		labaria (Bothrops atrox?)	Reinders (1993)	Reinders 151	1
come back bush, buck bina, lucky tree (Cr), soisoi (Ar), murusi, muharoko (Wr)	Arawak, Warao	Guyana	Iridaceae	Eleutherine bulbosa (Mill.) Urb.			Reinders (1993)	Reinders48					1							To make a person come back, get a man married to another leave his wife
tangle vine, tame bush (Cr), turala (Ca), muharaka (Wr)	Arawak, Warao	Guyana	Aristolochiaceae	Aristolochia cf. odoratissima L.			Reinders (1993)					1	1					1		Good luck and boyfriend trouble: rub leaves on body, enemies will now be no more enemies, person has To buy or steal the plant, otherwise it won't work
aimara moran (Ca)	Carib	Suriname	Araceae	Caladium bicolor (Ait.) Vent.	white spots	aimara (Hoplias aimara)	Ahbrink (1931)				1									white spots like the breast of the haimara
apopo (nano) moran, apopona-toelala (Ca)	Carib	Suriname	Araceae	Caladium bicolor (Ait.) Vent.	white spotted form		Penard and Penard (1908); Ahbrink (1931)			1						1				Improve shooting ability			apopon = shooting straight
arepa turarari, arepa mumu (Ca)	Carib	Suriname	Cannaceae	Canna indica L.	cassava bina, cassaveknol		Ahbrink (1931)							1						Taya with extending tubers, look like cassava roots, plant in middle of the field to ensure a good cassava harvest
inamu moran (Ca)	Carib	Suriname				maam (tinamou major)	Ahbrink (1931)			1										Tuber looks like head and neck of this bird
kaikusi moran (Ca)	Carib	Suriname	Amaryllidaceae	Hippeastrum puniceum (Lam.) Voss	red bulb, red flower	jaguar (Pathera onca)	Ahbrink (1931)			1										Don't take this charm with you, the jaguar will come, pull them out and throw them far away, so the jaguar will be kept far away
kapasi moran (Ca)	Carib	Suriname				armadillo	Ahbrink (1931)			1										Tuber looks like armadillo snout
kapiwa moran (Ca)	Carib	Suriname	Aracae		white leaf	kapiwa (Capybara)	Ahbrink (1931)			1										Leaves look like animal because white leaves look like its white hairs
kumaru moran (Ca)	Carib	Suriname	Araceae	Caladium bicolor (Ait.) Vent.	red edges, looks like tapir bina	kumaru fish	Ahbrink (1931)				1									Broad leaves look like this fish
kusari (Ca)	Carib	Suriname				deer (Mazama americana )	Ahbrink (1931)			1
parana-kërë moran (Ca)	Carib	Suriname	Marantaceae	Maranta arundinacea L.			Ahbrink (1931)										1			Plant this charm near the house, the white man will visit you and do as you say, the charm wil call him
puil (Ca)	Carib	Suriname					Ahbrink (1931)						1
turara wo-kërë komatopo (Ca)	Carib	Suriname	Araceae		looks like Bixa orellana?		Ahbrink (1931)						1							Rub tuber mixed with Bixa orellana paint on house frame where he slings his hammock, your husband will come back
waitori, waikore moran, aipa'ura moran (Ca)	Carib	Suriname				two toed sloth (Cholepus didactylus)	Ahbrink (1931)			1										Leaves look like animal's ears
yakarawa moran (Ca)	Carib	Suriname	Araceae	Caladium bicolor (Ait.) Vent.		savanna deer (Odocoileus virginianus)	Ahbrink (1931)			1										Plant looks like deer head
pakira moran (Ca), peccary bina (Cr)	Carib, Arawak	Suriname	Aracae	Caladium bicolor (Ait.) Vent.		wild pigs	Ahbrink (1931); de Goeje (1943)			1										Leaves look like animal's ears
kiliri-toelala, koelanacara-toelala (Ca)	Carib	Suriname				boa (Boa constrictor), anaconda(Eunectes murinus)	Penard and Penard (1908)		1											Not cultivated, Indians do not want to attract these snakes
anjoemara-toelala (Ca)	Carib	Suriname	Araceae	Caladium bicolor (Ait.) Vent.	dark green leaves with many white spots, young leaves golden	aimara (Hoplias aimara)	Penard and Penard (1908)				1									Color resembles fish scales
apalitje-toelala (Ca)	Carib	Suriname				tarpon (Megalops atlanticus)	Penard and Penard (1908)				1
asirisiensien-toelala (Ca)	Carib	Suriname	Araceae	Caladium bicolor (Ait.) Vent.	purple-red lines and spots		Penard and Penard (1908)											1		Improves courage
blarawaine-toelala (Ca)	Carib	Suriname	Araceae	Caladium bicolor (Ait.) Vent.	yellow leaf, like fish	geribaka, gillbacker (Sciades parkeri)	Penard and Penard (1908)				1
cassave toelala (Ca), cassavamama (Cr)	Carib	Suriname	Malphigiaceae	Stigmaphyllon sinuatum (DC.) A. Juss.			Penard and Penard (1908)							1						Improves growth of cassava
grondbekoring (Sr)	Carib	Suriname	Zingiberaceae	Zingiber cf. zerumbet (L.) Roscoe ex Sm.	long stem, grows fast		Penard and Penard (1908)							1						Improves growth of crops
iromokatopo-toelala (Ca)	Carib	Suriname					Penard and Penard (1908)												1	Plant has two leaves that bend down east and west upon touching, you will die when you touch it. Plant grows in the Marowijne area, only the owner of this charm can touch it
itoetoemalono (Ca)	Carib	Suriname					Penard and Penard (1908)											1		To call upon a forest spirit
joleka-okro (Sr), duivelsoker (Sr)	Carib	Suriname	Malvaceae	Abelmoschus moschatus Medik.			Penard and Penard (1908)			1										Wash the dog with leaves so he will become a better hunter
kaweri-toelala (Ca)	Carib	Suriname	Araceae	Xanthosoma helleborifolium (Jacq.) Schott	leaf like hand with fingers	kaweri (Pimelodus blochii)	Penard and Penard (1908)				1
koanse-toelala (Ca)	Carib	Suriname	Araceae	Caladium bicolor (Ait.) Vent.	red edges, looks like tapir bina	Guiana parroteet (Psittacula guianensis)	Penard and Penard (1908)											1		To pacify enemies
koemaroe-toelala (Ca)	Carib	Suriname	Araceae	Caladium bicolor (Ait.) Vent.	dark green leaf, pale gren petiole no spots	kumaru (Myloplus rhomboidalis)	Penard and Penard (1908)				1									Leaves have shape of typical rapid-dwelling fish
kosa-toelala (Ca)	Carib	Suriname				crab (Gecarcinus ruricola?)	Penard and Penard (1908)			1
kwerimani-toelala (Ca)	Carib	Suriname				kweriman (Mugil brasiliensis)	Penard and Penard (1908)				1
moelela-alena-toelala (Ca)	Carib	Suriname					Penard and Penard (1908)						1					1		To pacify jealous spouse or enemy
moetaposi-toelala (Ca)	Carib	Suriname	Iridaceae				Penard and Penard (1908)													To improve appetite of ill people
njamoe-toelala (Ca)	Carib	Suriname	Marantaceae	Calathea cf. allouia (Aubl.) Lindl.	bigger bulbs	maam (Tinamou major)	Penard and Penard (1908)			1										Root looks like birds head / skull
oeloekwa-toelala (Ca)	Carib	Suriname	Araceae	Caladium bicolor (Ait.) Vent.	small red spots	trogon (Trogon viridis)	Penard and Penard (1908)						1							To provoke hatred and separation in marriage. These birds always sit back to back with eachother
pipitjo-toelala, wewe-toelala (Ca)	Carib	Suriname	Araceae	Caladium bicolor (Ait.) Vent.			Penard and Penard (1908)			1										To influence the wind (that brings you the smell of the animal)
plata-toelala (Ca)	Carib	Suriname					Penard and Penard (1908)					1								To become rich
prana-toelala (Ca)	Carib	Suriname					Penard and Penard (1908)													To protect against sea and waves
prasisitoelala (Ca)	Carib	Suriname	Araceae	Caladium bicolor (Ait.) Vent.	white spots and pink lines	pasisi (Brachyplatystoma vaillantii)	Penard and Penard (1908)				1
ptaroe-toelala (Ca)	Carib	Suriname				sea turles	Penard and Penard (1908)			1
samasamali-toelala (Ca)	Carib	Suriname	Araceae	Caladium bicolor (Ait.) Vent.			Penard and Penard (1908)									1				For patience and firmness
sinali simoelanbai-toelala (Ca)	Carib	Suriname	Amarillidaceae	Hippeastrum puniceum (Lam.) Voss	grow like shrub		Penard and Penard (1908)													To produce louder and better sounds (with war trumpets, flutes etc)
sololia-toelala, sololio (Ca), swallow beena (Cr)	Carib	Suriname	Araceae	Caladium bicolor (Ait.) Vent.	white spots	swallow	Penard and Penard (1908); Rodway (1917)			1			1							Not to get lost or make sure family doesn't fall apart. To make a beloved one come back, because swallows always come back to the same spot.
tamusi tula’la, turara (Ca)	Carib	Suriname	Araceae	Caladium bicolor (Ait.) Vent.	red-veined form		Ahlbrink (1931)													Caribs used to put the bulb of the red-veined Caladium in the mouth of a child to prevent it from eating sand.
toekoeloewe toelala (Ca)	Carib	Suriname				ruddy ground dove (Columbina talpacoti)	Penard and Penard (1908)						1							To keep people together (like stone doves), to avoid twist
toesema-toelala (Ca)	Carib	Suriname					Penard and Penard (1908)			1										Not to loose track of animal during hunt
wajaloe-toelala (Ca)	Carib	Suriname					Penard and Penard (1908)						1							To provoke hatred and separation in marriage
wajamaka-toelala (Ca)	Carib	Suriname				iguana (Iguana iguana)	Penard and Penard (1908)			1
were-were-toelala (Ca)	Carib	Suriname	Araceae	Caladium bicolor (Ait.) Vent.	purple, pink, white, dark green		Penard and Penard (1908)			1										To follow animal tracks better. A werewere is a housefly, they follow you.
wetino-toelala (Ca)	Carib	Suriname					Penard and Penard (1908)													To avoid becoming drunk
wai-áru (Ca)	Carib	Guyana					Roth (1915)						1							Rub oneself with the leaf to make a beloved one come back
wamba (Ca)	Carib	Guyana					Roth (1915)						1							Used by the father for an absent elder son, or by the mother for an absent elder daughter; they should take a leaf with them in their hammock and call the boy's or girl's name.
jararacataja (Ar)	Carib, Arawak	Suriname	Araceae	Dracontium asperum K. Koch			van Andel and Ruysschaert (2011)			1			1	1						Rub the leaf on a gun to shoot better, eat the bulbs to win a girls love, plant the bulb on a field to get a rich harvest.
pomyiry (Ca)	Carib, Arawak	Suriname	Solanaceae	Capsicum annuum L.			van Andel and Ruysschaert (2011)			1										Rub on nose of hunting of dog to improve hunting
watermomma pepper (Cr), emenaliballi (Ar), karulu (Ca), karina akosansana (Wr)	Carib, Arawak, Warao	Guyana	Campanulaceae	Centropogon cornutus (L.) Druce			van Andel (2000); Reinders (1993)	Reinders 1992								1				Break open a fruit in a child's mouth when it has difficulties to learn how to speak
haburiballi (Ar), okuyu yerï, tïpïihsyeng itu (Ca),	Carib, Awarak	Guyana	Fabaceae	Mimosa polydactyla Willd.			van Andel (2000)						1					1		Protection against enemies, violation by husband
snake scent, baby scent (Cr), okoyu pori (Ca)	Carib	Guyana	Malvaceae	Abelmoschus moschatus Medik.		snakes	van Andel (2000)		1
warakabina (Ar),	Carib	Guyana	Piperaceae	Piper cf. hostmannianum (Miq.) DC.		labaria or bushmaster	van Andel (2000)		1
come back bush (Cr), Soasoa (Ca)	Carib	Guyana	Iridaceae	Eleutherine bulbosa (Mill.) Urb.		soa soa bird (Dendrocolaptes sp.)	van Andel (2000)	TvA575				1	1				1			The plant is believed to be one of the most powerful binas. When going to court or the police station, the suspect secretly carries a leaf or bulb with him. Even if he is guilty, the authorities will be on his side. Fish hooks, rods, and lines are rubbed with the leaves to be certain of a good catch. The grated bulb is used in a herbal bath or mixed with oil or perfume and rubbed on the body from…
deer bina (Cr)	Carib	Guyana	Araceae	Caladium bicolor (Ait.) Vent.	white-spotted form	deer (Mazama spp.)	van Andel (2000)	TvA712		1
deer bina (Cr), yakarawa turarla (Ca)	Carib	Guyana	Araceae	Caladium bicolor (Ait.) Vent.	pink-veined form	deer (Mazama spp.)	van Andel (2000)	TvA 1175		1
kuyakeng (Ca)	Carib	Guyana	Marantaceae	Maranta cf. arundinacea L.	green cultivar		van Andel (2000)	TvA1054					1
labba bina (Ar), urana turara (Ca)	Carib	Guyana	Araceae	Caladium humboldtii Schott.	white stripes		van Andel (2000)			1										Hunters carry a leaf in their pocket when they go in the forest, to increase their chance to find a labba. Leaves are mixed through the food of hunting dogs. Puppies are bathed with the leaves to increase their skills to hunt labba. The white stripes on the leaves resemble the white spots on the animals fur.			originally from Venezuela
labba bina (Ar), urana turarla(rï) (Ca)	Carib	Guyana	Araceae	Caladium schomburgkii Schott	white veined form	labba (Agouti paca),	van Andel (2000)	TvA1048, 650		1
piripiri (Ca)	Carib	Guyana	Cyperaceae	Cyperus articulatus L.	smut fungus infected		van Andel (2000)	TvA1118, 1084										1
turtle bina (Cr), wayamu turarari (Ca)	Carib	Guyana	Amaranthaceae	Alternanthera sessilis (L.) R.Br. ex DC.		red-footed tortoises (Chelonoidis carbonaria)	van Andel (2000)	TVA596		1
warakaba bina (Ar), akámi (Ca)	Carib	Guyana	Acanthaceae	Justicia calycina (Nees) V.A.W.Graham			van Andel (2000); Roth (1915)											1		Planted in Barama River house yards. Carib believe this plant is a bina to make enemies forget their anger. The leaves are used in herbal baths or rubbed with perfume on the body. Instead of starting a fight, the rival will approach happily, like a tame warakaba (trumpet bird) does when he sees a passer-by. Roth (1915): when a person has come with the object of picking a quarrel, rub the leaf ove…
white man bina (Cr), paranakïrïmorang (Ca)	Carib	Guyana	Marantaceae	Maranta arundinacea L.	purple cultivar		van Andel (2000)	TvA574, 847									1			Judge, police does not convict you, sets you free
yesibina (Ar), kapasimorang (Ca )	Carib	Guyana	Araceae	Xanthosoma brasiliense (Desf.) Engl.		armadillo	van Andel (2000)	TvA655		1
arowana bina, arowana murani (Ma)	Makushi	Guyana	Marantaceae	Maranta arundinacea L.	green cultivar	arowana (Osteoglossum bicirrhosum)	Daly (2015)				1									Fishing bina, for bow and arrow accuracy
arrow bina (Cr), pîrîu inwa (Ma)	Makushi	Guyana					Daly (2015)			1										For accuracy with bow and arrow
axe bina (Cr), waka murani (Ma)	Makushi	Guyana					Daly (2015)							1	1					Work bina; for strength, labour, chopping trees, charm for swinging the axe: cutting down a good field.
balata bina (Ar), puruwe murani (Ma)	Makushi	Guyana	Sapotaceae	Manilkara bidentata (A.DC.) A.Chev.			Daly (2015)											1		Strength charm; for fighting
bird vine (Cr)	Makushi	Guyana	Loranthaceae	Phthirusa stelis (L.) Kuijt			Daly (2015)
black man bina (Cr), mekoro murani (Ma)	Makushi	Guyana					Daly (2015)								1					Work charm, for farm labour, for strength: gives extraordinary strentgh, but dangerous
bush hog bina (Cr), pinkî murani (Ma)	Makushi	Guyana	Araceae	Caladium bicolor (Ait.) Vent.		peccaries	Daly (2015)			1										Dog hunting charm, for peccaries
calabash bina (Cr), poosi murani (Ma)	Makushi	Guyana	Bignoniaceae	Crescentia cujete L.			Daly (2015)				1									For landing fish; fish will float like a hollow calabash
cash bina (Cr)	Makushi	Guyana	Amaryllidaceae	Zephyranthes sp.			Daly (2015)					1								small, dark-green, narrow-leafed grassy plant: brings cash
cash bina (Cr)	Makushi	Guyana	Araceaea	Caladium bicolor (Ait.) Vent.			Daly (2015)					1								plant in your pocket when shopping, and shop keepers will sell goods to you cheaper than their market price, or even for no charge at all
cassava bina (Cr), maripa, kîsera murani (Ma)	Makushi	Guyana	Iridaceae	Eleutherine bulbosa (Mill.) Urb.		cassava	Daly (2015)							1						Protecting and encouraging the cassava crops to grow and bear large yields of long, fat root tubers. Roots are chewed and spat over the cassava banks to make them grow better. kitcire = cassava
catfish bina (Cr), kurutu murani (Ma)	Makushi	Guyana	Araceae	Caladium cf. bicolor (Ait.) Vent.	reddish leaf	catfish, tiger fish, banana fish, and giant lau lau.	Daly (2015)				1									Carry a leaf with him and periodically rub it along the fishing line, always towards the user and away from the hook
childbirth bina (Cr), more rem’tu, more sema (Ma)	Makushi	Guyana	Amaryllidaceae	Hippeastrum puniceum (Lam.) Voss			Daly (2015)
college bina (Cr), esenwun (Ma)	Makushi	Guyana	Araceae,	Dracontium cf. dubium Kunth			Daly (2015)									1				The root can be rubbed on a child’s pencil, pen, or books in order for them to study hard and do well in exams. Used as a study charm children in school.
cursing bina, spoiling bina (Cr), suwa ye’ (Ma)	Makushi	Guyana	Araceae	Dieffenbachia seguine (Jacq.) Schott			Daly (2015)											1		Revenge charm; for detecting who has cursed you, to curse someone, if you suspects that your have been ‘spoiled’, you must bathe with these leaves every day to lift the curse
dari bina (Cr), kîmî’yari murani (Ma)	Makushi	Guyana				dari (Leporinus sp.)	Daly (2015)				1									Carried in the fisherman’s pocket when fishing for dari
deer bina (Cr), waikin murani (Ma)	Makushi	Guyana	Araceae	Caladium bicolor (Ait.) Vent.	red pattern	red brocket deer	Daly (2015)			1										Dog hunting charm for red-brocket deer and other mammals, waiking = deer.
deer bina (Cr), waikin murani (Ma)	Makushi	Guyana	Araceae,	Xanthosoma cf. brasiliense (Desf.) Engl.		deer	Daly (2015)			1			1							General charm; deer hunting bina; love charm for people
dog (hunting) bina (Cr), arinmaraka murani (Ma)	Makushi	Guyana	Iridaceae	Eleutherine bulbosa (Mill.) Urb.		dog, agouti, labba, and armadillos.	Daly (2015)			1										Hunting charm for dogs. The shallot-like bulbs are mashed up and added to the food of puppies and young dogs. The dog is said to develop an increased capacity for hunting agouti, labba, peccaries and armadillos. arimaraka = dog
dog (hunting) bina (Cr), arinmaraka murani (Ma)	Makushi	Guyana	Poaceae	Zea mays L.			Daly (2015)			1										Hunting charm for dogs. Corn cob as pendant on young dog’s collar
emkusma, tura’ra murani (Ma), waterdog bina (Cr)	Makushi	Guyana	Amarillidaceae,	Hippeastrum puniceum (Lam.) Voss		giant river otter (Pteronura brasiliensis)	Daly (2015)										1	1		Guardian-protector: It keeps away all jumbies and stops people / spirits from being angry (‘jumbies’: monsters, malevolent spirits, dangerous beings), ‘police’ charm, also used for killing women when travelling near or on the water when they are pregnant, menstruating, etc. emenukesa = written
ereuwe (Ma), black fly bina (Cr)	Makushi	Guyana	Portulaccaceae	Portulaca cf. grandiflora Hook		labba (Agouti paca)	Daly (2015)			1										This hunting bina is fed to dogs to increase their hunting propensity. The plant, named after the black housefly, is said to make the dog like the fly in the sense that it will swarm on prey animals just as flies swarms on fish or meat. The leaves of the plant must be ground up and added to the dog’s food five times, then ‘the dog will turn hunt-man’.
ereuwe (Ma), black fly bina (Cr)	Makushi	Guyana	Portulaccaceae	Portulaca cf. sedifolia N.E.Br.		labba (Agouti paca)	Daly (2015)			1										This hunting bina is fed to dogs to increase their hunting propensity. The plant, named after the black housefly, is said to make the dog like the fly in the sense that it will swarm on prey animals just as flies swarms on fish or meat. I was told that the leaves of the plant must be ground up and added to the dog’s food five times, then ‘the dog will turn hunt-man’.			white hairs
esepanî (Ma)	Makushi	Guyana	Amaryllidaceae	Hippeastrum puniceum (Lam.) Voss			Daly (2015)			1			1			1		1		Taming wild animals or people (as a love charm). This can apply to animals, such as cattle and horses, so therefore particularly useful in ranching. However, it can also be used as a charm to ‘tame’ people in a number of ways related to ‘taming’. If babies are bathed with the leaf around the hips, knees, and feet, they will learn to walk especially early. used as a love charm: if a leaf is dissol…
fan bina (Cr), wîriwo’ murani (Ma)	Makushi	Guyana	Arecaceaea	Astrocaryum aculeatum G.Mey.			Daly (2015)			1			1							Love charm; also for taming animals: wave the fan plaited to young palm leaves at them
garlic (Cr)	Makushi	Guyana	Amaryllidaceae	Allium sativum L.			Daly (2015)											1		Protection from jumbies or other bad spirits
giant river turtle buna (Cr), warara murani (Ma)	Makushi	Guyana	Amaryllidaceae				Daly (2015)									1				Charm for children to learn to walk at an early age
gold mine bina (Cr)	Makushi	Guyana					Daly (2015)					1								To have success in gold mine
guardian bina, jumbie bina (Cr), pari’riko (Ma)	Makushi	Guyana	Cannaceae	Canna sp. cult	red or pink cultivars		Daly (2015)											1		Plant may be grown around homesteads as a guardian or watchman bina to ward off evil spirits. Guardian binas are said to whistle when malevolent beings approach one’s house, in order to warn their human owner of the eminent danger. a red ornamental cultivar
guardian bina, jumbie bina (Cr), pari’riko (Ma)	Makushi	Guyana	Cannaceae	Canna sp. cult	yellow cultivar		Daly (2015)											1		Plant may be grown around homesteads as a guardian or watchman bina to ward off evil spirits. Guardian binas are said to whistle when malevolent beings approach one’s house, in order to warn their human owner of the eminent danger. a yellow ornamental cultivar
hoe bina (Cr), sanpa’ murani (Ma)	Makushi	Guyana	Bromeliaceae				Daly (2015)							1						For ploughing cassava field
hog bina (Cr), paraka murani (Ma)	Makushi	Guyana	Araceae	Caladium bicolor (Ait.) Vent.	red-veined variety	wild pigs	Daly (2015); de Goeje (1943)			1
black vulture bina (Cr), janikru, watunai murani (Ma)	Makushi	Guyana			long, narrow leaf	black vulture	Daly (2015)								1					Work charm for lazy people, to make them willing. watu = vulture
kami bina (Cr), kami (Ma)	Makushi	Guyana	Aristolochiaceae	Aristolochia cf. odoratissima L.		trumpet bird (Psophia sp.)	Daly (2015)			1		1	1							General charm
kari bina (Cr), parakari murani (Ma)	Makushi	Guyana	Fabaceae	Cassia fistula L.			Daly (2015)								1					Tattoo bina for making parakari: rub pounded fruit in skin cuts in arm for preparing better cassava beer (parakari). mariari = general name for Senna / Cassia		making sweet parakari, a fermented alcoholic beverage.
knowledge bina, learning bina (Cr)	Makushi	Guyana	Cyperaceae	Cyperus articulatus L.			Daly (2015)									1
kokerite bina (Cr), maripa (Ma)	Makushi	Guyana	Arecaceae	Attalea maripa (Aubl.) Mart.			Daly (2015)			1										Dog hunting charm
labba bina (Cr), warana siwisikî (Ma)	Makushi	Guyana	Commelinaceae	Tripogandra cf. glandulosa (Seub.) Rohweder			Daly (2015)			1										Crush up root and add to dog food; name means ‘labba intestines’
land turtle bina (Cr), wayanmuri murani (Ma)	Makushi	Guyana				tortoise	Daly (2015)			1										Dog hunting charm, for land turtles
learning bina (Cr), siruku (Ma)	Makushi	Guyana	Iridaceae	Eleutherine bulbosa (Mill.) Urb.			Daly (2015)									1				Knowledge charm, new languages, new skills, endows the user with the ability to read books extremely well.
learning bina (Cr), wayaya (Ma)	Makushi	Guyana					Daly (2015)									1				Charm for learning languages
learning bina (Cr), yauraimî (Ma)	Makushi	Guyana					Daly (2015)									1				Learning, knowledge charm: burn plant and mix with razorgrass roots; cut tongue and stomach, rub ashes into abrasions
lonely travelling bina (Cr)	Makushi	Guyana	Araceae	Xanthosoma cf. granvillei Croat & Thomps.			Daly (2015)											1		Guardian bina, protective charm: carry leaf in pocket when travelling alone
maribunta bina (Ar), piuka murani (Ma)	Makushi	Guyana	Amaryllidaceae	Hippeastrum sp.		maribunta (wasp)	Daly (2015)			1	1									Burnt leaf of the plant is rubbed on the arms and placed inside the hollow shaft of the arrow at the point-end, it will endow the user with the ability to shoot any fish or animal. Fishing and hunting charm, for accuracy with bow and arrow
ma'sua'sua (Ma)	Makushi	Guyana	Araceae				Daly (2015)											1	1	Guardian bina, also used to kill: carry leaf in pocket
mermaid bina (Cr), kasari murani (Ma)	Makushi	Guyana	Passifloraceae	Passiflora vespertilio L.			Daly (2015)						1
mocomoco (Ar)	Makushi	Guyana	Araceae	Montrichardia arborescens (L.) Schott			Daly (2015)											1	1	Itchy plant, the person that cursed them will start itching, covered in sores which spread until they die, these are ‘revenge charms'.
monkey ladder (Cr)	Makushi	Guyana	Fabaceae	Bauhinia sp.			Daly (2015)
osprey bina (Cr), tannowaka murani (Ma)	Makushi	Guyana	Amarillidaceae	Hippeastrum puniceum (Lam.) Voss		osprey	Daly (2015)				1									Fishing charm, for accuracy with bow and arrow
pana’pana (Ma)	Makushi	Guyana	Rubiaceae	Uncaria guianensis (Aubl.) J.F.Gmel.			Daly (2015)											1		Guardian bina, used to protect and kill. Bad charm kenaima power, a large shrub or weed with 'plemplas’ (spikes, thorns, stings). The leaves are round in shape, with a smaller round protuberance on the end, resembling an ear
pirai bina (Ar), arai murani (Ma)	Makushi	Guyana				black piranha (Serrasalmus rhombeus)	Daly (2015)												1	Bad bina, for killing people
ropaapî (Ma)	Makushi	Guyana	Araceae			small "tiger"	Daly (2015)											1	1	Bad bina; guardian charm, also for killing
running bina (Cr), parau’yun (Ma)	Makushi	Guyana	Iridaceae	cf. Cipura paludosa Aubl.		mountain jaguar (Puma concolor)	Daly (2015)									1				Grassy plant with shallot-like bulbs, used for running extremely quickly. Racer must burn the bulb in a fire before rubbing the ash into small cuts on their ankles, like a tattoo
running bina (Cr), semum'si (Ma)	Makushi	Guyana	Poaceae				Daly (2015)									1				For running fast, tattoo ankles with ash
selling bina (Cr)	Makushi	Guyana	Rubiaceae	Psychotria?			Daly (2015)					1						1	1	Customers will buy the things you sell, bad bina; guardian charm, also for killing, purple leaf resembles butterfly.
shaman tree (Cr), sipî (Ma)	Makushi	Guyana	Burseraceae	Protium cf. heptaphyllum (Aubl.) Marchand			Daly (2015)
shopping bina (Cr)	Makushi	Guyana	Araceae				Daly (2015)					1								For purchasing goods at reduced price or for free
sweetheart (Cr), karaip’no ye’ (Ma)	Makushi	Guyana	Fabaceae	Desmodium spp.			Daly (2015)						1			1				Love charm; also for riding horses, being a vaquiero: crush up seeds, put in hair oil or perfume, rub on person or animal
taming bina (Cr)	Makushi	Guyana	Amarillidaceae,	Hippeastrum sp.			Daly (2015)						1			1		1		Mash up the leaves of the plant in order to drop the juice into a child’s eyes. This charm can also be used for children to learn the techniques, charm for taming wild animals, love charm, of ‘traditional’ craftsmanship such as plaiting baskets, balata work. Guardian charm, protection from oma (evil spirits)
tiger bina (Cr), kaikusi (Ma)	Makushi	Guyana	Basellaceae	Basella alba L.		jaguar (Pathera onca)	Daly (2015)												1	"Bad charm"
waikin murani (Ma)	Makushi	Guyana	Araceae	Caladium bicolor (Ait.) Vent.	cultivar with white-speckled leaves	white-tailed savannah deer	Daly (2015)			1										Deer hunting charm for dogs. They are fed to dogs by being mashed up and added to their food prior to a hunt.
walking bina (Cr), wara’ta (Ma)	Makushi	Guyana				doublestriped thick knee (Burhinus bistriatus)	Daly (2015)									1				Charm for children to learn to walk at an early age
warrior bina (Cr), Tuwarawa pamî	Makushi	Guyana	Araceae				Daly (2015)											1		Guardian charm, protection from dangerous beings
watchman bina (Cr), kayapa (Ma)	Makushi	Guyana	Araceae	Xanthosoma?			Daly (2015)											1	1	"Watchman bina" with the capacity for evil-doing , guardian charm, used ot protect and kill, powerful shamanic plant Must be given offerings of cigarettes and food
wild horse bina (Cr), kwaraimî, kwaraima (Ma)	Makushi	Guyana				"small tiger"	Daly (2015)											1	1	Guardian charm, can be used to kill
waterdog bina (Cr), Tura’ra murani (Ma)	Makushi	Guyana	Amaryllidaceae	Hippeastrum puniceum (Lam.) Voss		giant river otter (Pteronura brasiliensis)	Daly (2015)											1		Guardian bina for women, especially when menstruating or during puberty
willing bina (Cr), aripanî (Ma)	Makushi	Guyana	Zingiberaceae?				Daly (2015)								1					Induces hard work: grate ginger-like root and drink as tea, squeeze juice in eyes, beat feet with leaves
masas uukβey (Pal)	Palikur	French Guiana	Araceae	Dracontium polyphyllum L.		labaria (Bothrops)	Grenand et al. (2004)		1
kwa∫βan duwô (Pal)	Palikur	French Guiana	Agavaceae	Cordyline fruticosa (L.) A.Chev.			Grenand et al. (2004)											1		Keep away bad spirits
asaki (Pal)	Palikur	French Guiana	Melastomataceae	Bellucia grossularioides (L.) Triana			Grenand et al. (2004)			1										Bathe dog with leave to improve his hunting
asaribnã (Pal)	Palikur	French Guiana	Scrophulariaceae	Scoparia dulcis L.			Grenand et al. (2004)			1										Bathe dog with leave to improve his hunting
diridiriβie (Pal)	Palikur	French Guiana	Amaryllidaceae	Hippeastrum puniceum (Lam.) Voss			Grenand et al. (2004)			1										Give to hunting dog, he will vomit and hunt better
kaboye (Pal)	Palikur	French Guiana	Piperaceae	Piper oblongifolium (Klotzsch) C. DC.			Grenand et al. (2004)			1										Bathe dog with leave to improve his hunting
kanayumna kamwi (Pal)	Palikur	French Guiana	Loganiaceae	Spigelia hamelioides Kunth			Grenand et al. (2004)			1										Bathe dog with leave to improve his hunting
kaukwine awak (Pal)	Palikur	French Guiana	Marcgraviaceae	Marcgravia coriacea Vahl		jaguar (Pathera onca)	Grenand et al. (2004)			1										Protect dog against jaguar attacks
kwailu (Pal)	Palikur	French Guiana	Caryocaraceae	Caryocar microcarpum Ducke			Grenand et al. (2004)			1										Bathe dog with leave to improve his hunting
manegus (Pal)	Palikur	French Guiana	Euphorbiaceae	Cnidoscolus urens (L.) Arthur			Grenand et al. (2004)			1										Bathe dog with leave to improve his hunting
masas audikaβey (Pal)	Palikur	French Guiana	Araceae			tapir (Tapirus terrestris)	Grenand et al. (2004)			1
masas bukutruβey (Pal)	Palikur	French Guiana	Araceae			agouti (Dasyprocta agouti)	Grenand et al. (2004)			1
masas kayakuβie	Palikur	French Guiana	Araceae			grey brocket deer (Mazama gouazoubira)	Grenand et al. (2004)			1
masas kiuriβie (Pal)	Palikur	French Guiana	Araceae			arapaima (Arapaima gigas)	Grenand et al. (2004)				1
masas pakihβey (Pal)	Palikur	French Guiana	Bignoniaceae	Fridericia chica (Bonpl.) L.G.Lohmann		witlipped peccary	Grenand et al. (2004)			1
masas uwakβey (Pal)	Palikur	French Guiana	Araceae			electric eel (Electrophorus electricus)	Grenand et al. (2004)				1
masas uwanβey (Pal)	Palikur	French Guiana	Araceae			labba (Agouti paca)	Grenand et al. (2004)			1
masas yitβey (Pal)	Palikur	French Guiana	Araceae			red brocket deer (Mazama americana)	Grenand et al. (2004)			1
miavan kat (Pal)	Palikur	French Guiana	Fabaceae	Mimosa pudica L.			Grenand et al. (2004)			1										Protect dog against jaguar attacks
miavan kat (Pal)	Palikur	French Guiana	Fabaceae	Mimosa polydactyla Willd.			Grenand et al. (2004)			1								1		Protection against enemies, violation
paasiβie (Pal)	Palikur	French Guiana	Araceae	Caladium bicolor (Ait.) Vent.			Grenand et al. (2004)											1		Pacify strange visitors
pakih amahwa (Pal)	Palikur	French Guiana	Malvaceae	Sterculia pruriens (Aubl.) K.Schum.		red brocket deer (Mazama americana)	Grenand et al. (2004)			1
pamatka (Pal)	Palikur	French Guiana	Poaceae	Paspalum conjugatum P.J.Bergius			Grenand et al. (2004)			1										Bathe dog with leave to improve his hunting
weg weg aβan (Pal)	Palikur	French Guiana	Araceae	Philodendron billietiae Croat		otter (Lutra longicaudis)	Grenand et al. (2004)					1								Leaf macerated in otter fat and put in mouth, ask somebody anything, no one will refuse you
wiwis kasiuβan (Pal)	Palikur	French Guiana	Boraginaceae	Cordia nodosa Lam.			Grenand et al. (2004)			1						1				bathe dog or children with plants: they will listen to you
yit itaibi (Pal)	Palikur	French Guiana	Malvaceae	Apeiba tibourbou Aubl.		red brocket deer (Mazama americana)	Grenand et al. (2004)			1
war-gang-yik (Pat)	Patamona	Guyana	Anacardiaceae	Astronium ulei Mattick		general game	Tiwari (1999)			1										Inner bark is macerated in water, left overnight, and drunk as a hunting charm
kobita (Pat)	Patamona	Guyana	Araceae	Caladium bicolor (Ait.) Vent.	spotted form		Whitehead (2002)			1										Hunting charm for ordinary people							picture
kobita (Pat), kenaima plant (Cr)	Patamona	Guyana	Araceae	Philodendron canaimae G.S.Bunting			Whitehead (2002)												1	Kenaima plant among the Patamona, for taming wild things, so the kenaima can get his victim, he tortures his victims by pushing this acrid plant in their anus							This plant only occurs in Venezuela, picture is C bicolor
wha-gu-ma-yik (Pat)	Patamona	Guyana	Commelinaceae	Commelina diffusa Burm. fil.		savanna deer	Tiwari (1999)			1
sa-laa-yik (Pat)	Patamona	Guyana	Cyperaceae	Rhynchospora barbata (Vahl) Kunth			Tiwari (1999)									1				Plant is burned, the ashes collected and applied to a cut at the end of the tongue as a charm for learning, especially languages
?	Patamona	Guyana	Fabaceae	Calliandra sp.			Tiwari (1999)													Bark is boiled with water and used for a charm, by the Guyana Patamona.
ah-mo-rong-yik (Pat)	Patamona	Guyana	Fabaceae	Mimosa somnians Humb. & Bonpl. ex Willd.			Tiwari (1999)			1										Footprints are covered with leaves as a charm for hunting tapir, baby's bathed with leaves to calm them down when irritable
tu-mour-reng-yik (Pat)	Patamona	Guyana	Fabaceae	Swartzia laevicarpa Amsh.		savanna deer	Tiwari (1999)			1										Bark is scraped, soaked in water, and drunk as a charm for hunting savanna deer,
why-king-lea-thu-yik (Pat)	Patamona	Guyana	Lycopodiaceae	Lycopodium cernua L. Pichi Sermolli		savanna deer	Tiwari (1999)			1										Plant is boiled, and the water drunk until the user is full; it is then vomited out as a charm for hunting				savanna deer (why-king)
why-king-ba-na-e-mu-yik (Pat)	Patamona	Guyana	Malpighiaceae	Byrsonima verbascifolia (L.) DC.		deer	Tiwari (1999)			1										Plant is boiled with water, and drunk until the drinker is saturated, then vomited out as a charm for deer hunting				savanna deer (why-king)
why-king-ba-na-e-mu-yik (Pat)	Patamona	Guyana	Malvaceae	Apeiba tibourbou Aubl.			Tiwari (1999)									1				Fruits are used as a charm by the women when making the fermented cassava drink known as “casseri” so that casseri will be strong
kowak (Pat), arrowroot (Cr)	Patamona	Guyana	Marantaceae	Maranta arundinacea L.			Whitehead (2002)												1	Kemaima plants among the Patamona	to get aggressive against anyone
tu-mour-reng-yik (Pat)	Patamona	Guyana	Meliaceae	Trichilia micrantha Benth		savanna deer	Tiwari (1999)			1										Bark is scraped, soaked in water and drunk as a charm for hunting savanna deer (will be vomited out)		savanna deer (why-king)
ma-rie-gok-yik (Pat)	Patamona	Guyana	Myristicaceae	Compsoneura sp.		savanna deer	Tiwari (1999)			1										Bark is soaked overnight in water and drunk before embarking on a hunting trip, as a charm for successful hunting of the savanna deer, will be emetic
ili-ga-wa-yik (Pat)	Patamona	Guyana	Myristicaceae	Virola sebifera Aublet		birds (Powis), savanna deer	Tiwari (1999)			1										Bark is soaked vernight in water and drunk as a charm for hunting savanna deer, and birds such as the powis, alos emetic Macerated leaves and bark placed in water overnight are drunk as a charm for hunting savanna deer (why-king), akuri (aku), and labba (uran), is emetic
chiwi (Pat)	Patamona	Guyana	Zingiberaceae	Zingiber cf. zerumbet (L.) Roscoe ex Sm.			Whitehead (2002)												1	Kemaima plants among the Patamona	chichi bere (Ca) is zelfde soort Suriname Carib
malimá (Pat)	Patamona	Guyana					Whitehead (2002)												1	"a plant you must not trouble or you die"
eru kuku (Trio), sneki koti, sneki taja (Sr)	Trio	Suriname	Araceae	Dracontium asperum K. Koch				Plotkin 350	1											Leaves have same pattern as labaria snake, therefore it is seen as a remedy against snakebites or to prevent them.
zarokotaha (Wr)	Warao	Guyana	Araceae	Caladium bicolor (Ait.) Vent.		gillbacker (Sciadeicthys sp.).	Reinders (1993)				1
tame bamboo, lucky bush (Cr), toma aibihi (Ar), burata arao, mualeku, komwatta (Wr)	Warao, Arawak	Guyana	Marantaceae	Maranta arundinacea L.	purple cultivar		Reinders (1993)	Reinders 148		1			1					1		Evil eye cannot harm you if you plant in pot close to the door, when people gossip about you	catch a boy, pass an exam, people bringing you what you want, plant whistles at night, "owner f the plant comes back"
cursing bina, spoiling bina (Cr)	Warao	Guyana	Araceae	Dieffenbachia seguine (Jacq.) Schott			Reinders (1993)	Reinders 1993										1	1	Revenge charm; for detecting who has cursed you
bad eye plant (Cr)	Warao	Guyana	Araceae	Caladium schomburgkii Schott			Reinders (1993)	Reinders 122										1
bina plant (Cr)	Warao	Guyana	Araceae	Caladium humboldtii Schott.	white spots		Reinders (1993)	Reinders 170
ëkëi mephaku (Wa)	Wayana	Suriname					Chapuis (2001)		1											ëkëi (Wa) means snake. The name of this charm is "snake brains" (Chapuis, 2001).
nati, epamtop hemït (Wa)	Wayana	Suriname	Araceae	Caladium bicolor (Ait.) Vent.	red spotted and red-veined form		Boven (2006)	Pictures: Wa 90:16, 31											1
?	Wayana	Suriname	Iridaceae	Eleutherine bulbosa (Mill.) Urb.			Boven (2006)	Pictures: Wa90,18
?	Wayana	Suriname	Marantaceae	Maranta arundinacea L.	green cultivar		Boven (2006)	Pictures: Wa90,14
etumhakla hemït (Wa)	Wayana	Suriname	Araceae	Caladium bicolor (Ait.) Vent.	white spotted form		Boven (2006)	Pictures: 28										1?		The Wayana name for this plants means painless charm, so this may be a war charm that prevents the warrir from feeling pain
aimala hemit (Wa)	Wayana	Suriname	Araceae	Caladium bicolor (Ait.) Vent.	hardly any spots	haimara fish (Hoplias aimara)	Boven (2006)	Pictures: 4			1
pakila hemït, tololo hemït (Wa)	Wayana	Suriname	Araceae	Xanthosoma brasiliense (Desf.) Engl.		peccary Tayasu tajacu	Boven (2006); Chapuis (2001)	Pictures: Wa90, 4,26, 3 en 2		1
ka hemït (Wa)	Wayana	Suriname	Araceae	Caladium bicolor (Ait.) Vent.		ka (type of fish)	Boven (2006); Chapuis (2001)	Pictures: 13			1
lëwe hemït, jolokpïle hemït (Wa)	Wayana	Suriname	Araceae	Xanthosoma sagittifolium	blueish form		Boven (2006); Chapuis (2001)	Pictures: 16,23										1		jolokpïle means "arrows of an evil forest spirit"	lëwe (Wa) is considered as a psychological disease by the Wayana, but may also be epilepsy.
kumapa hemït (Wa)	Wayana	Suriname	Apiaceae	Eryngium foetidum L.			Boven (2006)	Pictures: 14												"cockroach charm"
kaikui hemït (Wa)	Wayana	Suriname	Araceae	Caladium bicolor (Ait.) Vent.	non colored	jaguar (Pathera onca)	Boven (2006)	Pictures: 18		1
tulala (Wa)	Wayana	Suriname	Marantaceae	Ischnosiphon sp.			Boven (2006)	Pictures: 11
utupuli (Wa)	Wayana	Suriname	Araceae	Xanthosoma sagittifolium	white-veined form		Boven (2006)	Pictures: Wa 90:11,5,15
?	Wayana	Suriname	Araceae	Xanthosoma sagittifolium	no color, bullate leaves		Boven (2006)	Pictures: WA 90: 23,8,6,24
?	Wayana	Suriname	Araceae	Alocasia plumbea van Houtte	white-veined form		Boven (2006)	Pictures: Wa90:1,2
tëpu (Wa)	Wayana	Suriname			very hard bulb		Chapuis (2001)													tëpu (Wa) means rock or mountain.
sawoett (Wa)	Wayana, Trio	Suriname	Araceae				Penard and Penard (1908)						1							Wayana woman rubbed the charm on de Goeje's hands, say Penard and Penard (1908)
moy kïya (Way)	Wayãpi	French Guiana	Araceae	Caladium schomburgkii		Bothrops (Labaria)	Grenand et al. (2004)		1											Rub on legs and ankles to treat and protect against labaria snakebites, always walk with a tuber to prevent bites
ayã poã (Way)	Wayãpi	French Guiana	Araceae	Caladium bicolor (Ait.) Vent.	red-veined form		Grenand et al. (2004)				1							1		Remedy against bad spirits that make you ill
kaliaku polã (Way)	Wayãpi	French Guiana	Araceae	Caladium bicolor (Ait.) Vent.		grey brocket deer (Mazama gouazoubira)	Grenand et al. (2004)			1
manõmanõ poã (Way)	Wayãpi	French Guiana	Araceae	Caladium sp.			Grenand et al. (2004)													Magic medicine against madness
muluwa taya (Way)	Wayãpi	French Guiana	Araceae	Caladium bicolor (Aiton) Vent.		frog (Leptodactylus stenodema)	Grenand et al. (2004)						1							macerated tuber mixed with Bixa orellana and Burseraceae resin as love ointment on face	frog bina
paku polã (Way)	Wayãpi	French Guiana	Araceae	Caladium cf. bicolor (Aiton) Vent.		pacu fish (Myleus pacu)	Grenand et al. (2004)				1									Juice from leaves rubbed on face?
so'o polã (Way)	Wayãpi	French Guiana	Araceae	Caladium bicolor (Ait.) Vent.	white and pink spotted	red brocket deer (Mazama americana)	Grenand et al. (2004)			1										Tuber is rubbed on gun, bow or hunter's body or he should walk with it in his pocket
taiety polã (Way)	Wayãpi	French Guiana	Araceae	Caladium bicolor (Aiton) Vent.		collared peccary (Tayassu tajacu)	Grenand et al. (2004)			1										Tuber is rubbed on gun, bow or hunter's body or he should walk with it in his pocket
tapi'i polã (Way)	Wayãpi	French Guiana	Araceae	Xanthosoma sagittifolium (L.) Schott		tapir (Tapirus terrestris), sloth, anteater, peccaries	Grenand et al. (2004)			1										Brought by the Wayapi from Brazil (Amapari)
taya pelele (Way)	Wayãpi	French Guiana	Araceae				Grenand et al. (2004)											1		Against bad spirits that make you ill
ya'ïlala poã (Way)	Wayãpi	French Guiana	Hypoxidaceae	Curculigo scorzonerifolia (Lam.) Baker			Grenand et al. (2004)											1		Magic protection against children's diseases caused by breaking the couvage taboo by the father, bathe with the leaves
yawakaka taya (Way)	Wayãpi	French Guiana	Araceae	Caladium?	without red spots	giant otter (Pteronura brasiliensis), haimara (Hoplias aimara)	Grenand et al. (2004)				1									A good fisherman could fall ill when using this taya, because he does not really need it
general hunting bina (Cr)	"Indians"	Guyana	Araceae			snakes	Rodway (1917)		1
general hunting bina (Cr)	"Indians"	Guyana	Marantaceae			snakes	Rodway (1917)		1
snake beena (Cr)	"Indians"	Guyana	Araceae	Dracontium asperum K.Koch			Rodway (1917)		1
?	"Indians"	Suriname	Araceae	Xanthosoma helleborifolium (Jacq.) Schott	leaf like hand with fingers	kaweri (Pimelodus blochii)	Penard and Penard (1908)				1									Digitate leaves resemble the barbels of the fish
adouri beena (Ar)	"Indians"	Guyana	Commellinaceae	Tinantia umbellata (Vahl) Urb.		acuchi, adouri (Myoprocta acouchy)	Rodway (1917)			1
alligator (Cr)	"Indians"	Guyana	Araceae	Caladium sp.			Rodway (1917)			1
barubata (Ar)	"Indians"	Guyana	Araceae	Caladium sp.		barubata (Eigenmannia virescens)	Rodway (1917)				1
peccary beena (Cr)	"Indians"	Guyana	Araceae	Xanthosoma sagittifolium (L.) Schott	appendix below leaf that looks like musk gland of bush hog	white-lipped pecari, pingo, (Tayassu pecari)	Rodway (1917)			1										Appendix underside of leaf looks like stinking gland of bush pig
cartabak (Cr)	"Indians"	Guyana	Araceae	Caladium sp.		cartabac (Tetragonopterus chalceus)	Rodway (1917)				1
come back beena (Cr)	"Indians"	Guyana	Crassulaceae	Bryophyllum pinnatum (Lam.) Oken			Rodway (1917)						1							If leaf sprouts, you know all is well with your friends or relatives that are far away.
deer beena (Cr)	"Indians"	Guyana	Iridaceae	Cipura paludosa Aubl.		deer	Rodway (1917)			1
enmity beena (Cr)	"Indians"	Guyana					Rodway (1917)											1		To bring trouble
friendship beena (Cr)	"Indians"	Guyana	Araceae	Caladium sp.			Rodway (1917)						1							To bring back friends, increase friendship
general hunting bina (Cr)	"Indians"	Guyana	Arecaceae	Mauritia flexuosa L.f.			Rodway (1917)			1										Whip made of Mauriia flexuosa fibre
general hunting bina (Cr)	"Indians"	Guyana		Caladium sp.			Rodway (1917)			1										To shoot and don't miss
general hunting bina (Cr)	"Indians"	Guyana					Rodway (1917)			1										To assist in tracking, not getting lost, increase courage
get people's favor (Cr)	"Indians"	Guyana					Rodway (1917)						1							Eaten to get the favor of father of beloved girl to marry her	not a caladium, because needs to be chewed
gillbacker (Cr)	"Indians"	Guyana	Araceae	Caladium bicolor (Ait.) Vent.		fish (Sciades parkeri)	Rodway (1917); Reinders (1993)				1
good luck beena (Cr)	"Indians"	Guyana	Araceae	Caladium bicolor (Ait.) Vent.	red and white spots		Rodway (1917)					1								You have to bury a coin under the plant
huri (Ar)	"Indians"	Guyana	Araceae	Caladium sp.		huri (Hoplias malabaricus)	Rodway (1917)				1
kassi (Ar)	"Indians"	Guyana	Araceae	Caladium sp.		fish (Rhamdia quelen)	Rodway (1917)				1
kibihi (Ar), coati (Cr)	"Indians"	Guyana	Araceae	Caladium sp.		coati (Nasua nasua)	Rodway (1917)			1
love beena (Cr)	"Indians"	Guyana	Araceae	Caladium bicolor (Ait.) Vent.	crimson spot in center		Rodway (1917)						1							To make a girl love you, even if she does not like you
love beena (Cr)	"Indians"	Guyana	Fabaceae	Entada polystachya (L.) DC.			Rodway (1917)						1							To gain favor from parents during courtship
lukunani (Ar)	"Indians"	Guyana	Araceae	Caladium sp.		sun fish (Cichla ocellaris)	Rodway (1917)				1
macaws (Cr)	"Indians"	Guyana	Passifloraceae	Piriqueta cistoides (L.) Griseb.			Rodway (1917)			1
man love beena (Cr)	"Indians"	Guyana	Dioscoreaceae	Dioscorea sp.			Rodway (1917)						1
marriage, child birth (Cr)	"Indians"	Guyana	Marantaceae	Calathea cf. allouia (Aubl.) Lindl. cf. allouai			Rodway (1917)						1
offspring beena (Cr)	"Indians"	Guyana	Marantaceae	Calathea cf. allouia (Aubl.) Lindl. cf. allouai	many offshoots from the stem base		Rodway (1917)						1							Looks like arrowroot, has many shoots, so many children	cultivated in cassava field
provision ground beena (Cr)	"Indians"	Guyana	Araceae	Xanthosoma sp.			Rodway (1917)							1						To ensure fertility of provision ground
rain beena (Cr)	"Indians"	Guyana	Euphorbiaceae	Euphorbia tithymaloides L.			Rodway (1917)							1						To bring rain when it is dry
savanna fox (Cr)	"Indians"	Guyana	Araceae	Caladium sp.		savanna fox (Cerdocyon thous)	Rodway (1917)			1
umiri (Ar)	"Indians"	Guyana	Araceae	Caladium sp.		umiri (Aspistor quadriscutis)	Rodway (1917)				1
watermamma beena (Cr)	"Indians"	Guyana	Amaryllidaceae	Hippeastrum puniceum (Lam.) Voss	"bulb of the red lily"		Rodway (1917)											1		Rub on canoe to protect against evil from water (spirits or dangerous fish, waves, rapids)
								TOTAL	21	127	34	26	50	11	5	21	11	83	17
Languages	Empty cells mean that no data are available
Ak = Akwaio
Ar = Arawak
Ca = Carib
Ma = Makushi
Pal = Palikur
Pat = Patamona
Trio = Trio
Wa = Wayana
Way = Wayãpi
Wr = Warao
Cr = Guyanese Creole
Sr = Surinamese Creole (Sranantongo)
